# Supplementary material for: Epinephelus tankahkeei, a new species of grouper (Teleostei, Perciformes, Epinephelidae) from the South China Sea
Source: Zookeys. 2020 May 18;933:125–37. doi: 10.3897/zookeys.933.46406 (PMC7248128; doi:10.3897/zookeys.933.46406)
Supplement: XML Treatment for Epinephelus tankahkeei [file zookeys.933.46406-treatment1.xml]

<!DOCTYPE tp:taxon-treatment
  PUBLIC "-//TaxonX//DTD Taxonomic Treatment Publishing DTD v0 20100105//EN" "tax-treatment-NSO.dtd">
<tp:taxon-treatment xmlns:tp="http://www.plazi.org/taxpub"><tp:treatment-meta><kwd-group><label>Taxon classification</label><kwd><named-content xmlns:xlink="http://www.w3.org/1999/xlink" content-type="kingdom">Animalia</named-content></kwd></kwd-group><mixed-citation publication-type="journal"><person-group><name><surname>Wu</surname><given-names>Haohao</given-names></name><name><surname>Qu</surname><given-names>Meng</given-names></name><name><surname>Lin</surname><given-names>Hungdu</given-names></name><name><surname>Tang</surname><given-names>Wei</given-names></name><name><surname>Ding</surname><given-names>Shaoxiong</given-names></name></person-group><article-title><italic><tp:taxon-name><tp:taxon-name-part taxon-name-part-type="genus" reg="Epinephelus">Epinephelus</tp:taxon-name-part> <tp:taxon-name-part taxon-name-part-type="species" reg="tankahkeei">tankahkeei</tp:taxon-name-part></tp:taxon-name></italic>, a new species of grouper (<tp:taxon-name><tp:taxon-name-part taxon-name-part-type="subclass">Teleostei</tp:taxon-name-part></tp:taxon-name>, <tp:taxon-name><tp:taxon-name-part taxon-name-part-type="order">Perciformes</tp:taxon-name-part></tp:taxon-name>, <tp:taxon-name><tp:taxon-name-part taxon-name-part-type="family">Epinephelidae</tp:taxon-name-part></tp:taxon-name>) from the South China Sea</article-title><source>Zookeys</source><day>18</day><month>5</month><year>2020</year><volume>933</volume><fpage>125</fpage><lpage>137</lpage><pub-id pub-id-type="doi">10.3897/zookeys.933.46406</pub-id></mixed-citation></tp:treatment-meta><tp:nomenclature><tp:taxon-name><object-id xmlns:xlink="http://www.w3.org/1999/xlink" content-type="arpha" xlink:type="simple">ACDF350B-704B-56DE-9323-AA7CDAB0C62E</object-id>
            <tp:taxon-name-part taxon-name-part-type="genus" reg="Epinephelus">Epinephelus</tp:taxon-name-part>
            <tp:taxon-name-part taxon-name-part-type="species" reg="tankahkeei">tankahkeei</tp:taxon-name-part>
            <object-id xmlns:xlink="http://www.w3.org/1999/xlink" content-type="zoobank" xlink:type="simple">http://zoobank.org/1C62B8C1-33B3-4A75-88D9-C49B5897EA55</object-id>
          </tp:taxon-name><tp:taxon-status xmlns:xlink="http://www.w3.org/1999/xlink" xlink:type="simple">sp. nov.</tp:taxon-status><xref ref-type="fig" rid="F1">Figs 1</xref><xref ref-type="fig" rid="F2">, 2</xref><xref ref-type="table" rid="T1">; Table 1</xref></tp:nomenclature><tp:treatment-sec sec-type="type material" id="SECID0EVLAC"><title>Type material.</title><p><bold><italic>Holotype</italic></bold>: ZMUA-eptan06, 244.5 mm <abbrev xmlns:xlink="http://www.w3.org/1999/xlink" xlink:title="standard length" id="ABBRID0EAMAC" xlink:type="simple">SL</abbrev>, Caught in Yongxing Island, Sansha, Hainan, 2 April 2017. <bold><italic>Paratypes</italic></bold>: ZMUA-eptan01, 111.0 mm <abbrev xmlns:xlink="http://www.w3.org/1999/xlink" xlink:title="standard length" id="ABBRID0EHMAC" xlink:type="simple">SL</abbrev>, China, purchased at a fish market in Xiamen, Fujian, China, 1 September 2011, reported as collected in the south Taiwan Strait; ZMUA-eptan02, 233.2 mm <abbrev xmlns:xlink="http://www.w3.org/1999/xlink" xlink:title="standard length" id="ABBRID0ELMAC" xlink:type="simple">SL</abbrev>, purchased at the Bashi market in Xiamen, Fujian, China, 22 August 2016, reported as collected in the south Taiwan Strait; ZMUA-eptan03, 215.4 mm <abbrev xmlns:xlink="http://www.w3.org/1999/xlink" xlink:title="standard length" id="ABBRID0EPMAC" xlink:type="simple">SL</abbrev>, collected with the ZMUA-eptan02; ZMUA-eptan04, 262.5 mm <abbrev xmlns:xlink="http://www.w3.org/1999/xlink" xlink:title="standard length" id="ABBRID0ETMAC" xlink:type="simple">SL</abbrev>, purchased at a fish market in Shenzhen, Guangdong, China, 15 February 2017, reported as collected in the South China Sea; ZMUA-eptan05, 232.6 mm <abbrev xmlns:xlink="http://www.w3.org/1999/xlink" xlink:title="standard length" id="ABBRID0EXMAC" xlink:type="simple">SL</abbrev>, collected with the holotype; ZMUA-eptan07, 252.9 mm <abbrev xmlns:xlink="http://www.w3.org/1999/xlink" xlink:title="standard length" id="ABBRID0E2MAC" xlink:type="simple">SL</abbrev>, purchased at a fish market in Shenzhen, Guangdong, China, 1 July 2017, reported as collected in the South China Sea; ZMUA-eptan08, 274.2 mm <abbrev xmlns:xlink="http://www.w3.org/1999/xlink" xlink:title="standard length" id="ABBRID0E6MAC" xlink:type="simple">SL</abbrev>, China, purchased at a fish market in Xiamen, Fujian, China, 31 July 2018, reported as collected in the south Taiwan Strait. ZMUA-eptan09, 186.5 mm <abbrev xmlns:xlink="http://www.w3.org/1999/xlink" xlink:title="standard length" id="ABBRID0EDNAC" xlink:type="simple">SL</abbrev>, China, purchased at a fish market in Haikou, Hainan, China, 22 March 2019, reported as captured using a trawl net in Mulan Bay, Wenchang, Hainan.</p><fig id="F1" position="float" orientation="portrait"><object-id xmlns:xlink="http://www.w3.org/1999/xlink" content-type="doi" xlink:type="simple">10.3897/zookeys.933.46406.figure1</object-id><object-id xmlns:xlink="http://www.w3.org/1999/xlink" content-type="arpha" xlink:type="simple">9A7C5DBC-344F-59D1-AAA7-84BB160B847B</object-id><label>Figure 1.</label><caption><p><italic><tp:taxon-name><tp:taxon-name-part taxon-name-part-type="genus" reg="Epinephelus">Epinephelus</tp:taxon-name-part> <tp:taxon-name-part taxon-name-part-type="species" reg="tankahkeei">tankahkeei</tp:taxon-name-part></tp:taxon-name></italic><bold>a</bold> holotype, ZMUA-eptan06, 244.5 mm <abbrev xmlns:xlink="http://www.w3.org/1999/xlink" xlink:title="standard length" id="ABBRID0E3NAC" xlink:type="simple">SL</abbrev>, Xisha Islands from the South China Sea <bold>b</bold> preserved holotype <bold>c</bold> paratype, ZMUA-eptan02, 233.2 mm <abbrev xmlns:xlink="http://www.w3.org/1999/xlink" xlink:title="standard length" id="ABBRID0EEOAC" xlink:type="simple">SL</abbrev>, purchased at the Bashi market in Xiamen, Fujian, China, 22 August 2016.</p></caption><graphic xmlns:xlink="http://www.w3.org/1999/xlink" xlink:href="zookeys-933-125-g001.jpg" position="float" orientation="portrait" xlink:type="simple" id="oo_411309.jpg"><uri content-type="original_file" xlink:type="simple">https://binary.pensoft.net/fig/411309</uri></graphic></fig><fig id="F2" position="float" orientation="portrait"><object-id xmlns:xlink="http://www.w3.org/1999/xlink" content-type="doi" xlink:type="simple">10.3897/zookeys.933.46406.figure2</object-id><object-id xmlns:xlink="http://www.w3.org/1999/xlink" content-type="arpha" xlink:type="simple">883976CA-49A3-5349-819D-EEEC41CCC253</object-id><label>Figure 2.</label><caption><p><italic><tp:taxon-name><tp:taxon-name-part taxon-name-part-type="genus" reg="Epinephelus">Epinephelus</tp:taxon-name-part> <tp:taxon-name-part taxon-name-part-type="species" reg="tankahkeei">tankahkeei</tp:taxon-name-part></tp:taxon-name></italic> sp. nov. Radiograph of paratype ZMUA-eptan08, 274.2 mm <abbrev xmlns:xlink="http://www.w3.org/1999/xlink" xlink:title="standard length" id="ABBRID0EAPAC" xlink:type="simple">SL</abbrev>.</p></caption><graphic xmlns:xlink="http://www.w3.org/1999/xlink" xlink:href="zookeys-933-125-g002.jpg" position="float" orientation="portrait" xlink:type="simple" id="oo_411310.jpg"><uri content-type="original_file" xlink:type="simple">https://binary.pensoft.net/fig/411310</uri></graphic></fig></tp:treatment-sec><tp:treatment-sec sec-type="diagnosis" id="SECID0EJPAC"><title>Diagnosis.</title><p><italic><tp:taxon-name><tp:taxon-name-part taxon-name-part-type="genus" reg="Epinephelus">Epinephelus</tp:taxon-name-part> <tp:taxon-name-part taxon-name-part-type="species" reg="tankahkeei">tankahkeei</tp:taxon-name-part></tp:taxon-name></italic> sp. nov. can be distinguished from all other Indo-Pacific <italic><tp:taxon-name><tp:taxon-name-part taxon-name-part-type="genus" reg="Epinephelus">Epinephelus</tp:taxon-name-part></tp:taxon-name></italic> species by the following characteristics: dorsal-fin rays XI, 16–18 (vs. 14–15 in <italic><tp:taxon-name><tp:taxon-name-part taxon-name-part-type="genus" reg="Epinephelus">Epinephelus</tp:taxon-name-part> <tp:taxon-name-part taxon-name-part-type="species" reg="gabriellae">gabriellae</tp:taxon-name-part></tp:taxon-name></italic>); anal-fin rays III, 8; pectoral-fin rays 16 or 17; lateral-line scales 47–51 (vs. 65–72 in <italic><tp:taxon-name><tp:taxon-name-part taxon-name-part-type="genus" reg="Epinephelus">Epinephelus</tp:taxon-name-part> <tp:taxon-name-part taxon-name-part-type="species" reg="polylepis">polylepis</tp:taxon-name-part></tp:taxon-name></italic>); caudal fin convex (vs. slightly emarginate or truncate caudal fin in <italic><tp:taxon-name><tp:taxon-name-part taxon-name-part-type="genus" reg="Epinephelus">E.</tp:taxon-name-part> <tp:taxon-name-part taxon-name-part-type="species" reg="chlorostigma">chlorostigma</tp:taxon-name-part></tp:taxon-name></italic>, <italic><tp:taxon-name><tp:taxon-name-part taxon-name-part-type="genus" reg="Epinephelus">Epinephelus</tp:taxon-name-part> <tp:taxon-name-part taxon-name-part-type="species" reg="areolatus">areolatus</tp:taxon-name-part></tp:taxon-name></italic>, <italic><tp:taxon-name><tp:taxon-name-part taxon-name-part-type="genus" reg="Epinephelus">Epinephelus</tp:taxon-name-part> <tp:taxon-name-part taxon-name-part-type="species" reg="bleekeri">bleekeri</tp:taxon-name-part></tp:taxon-name></italic>, and <italic><tp:taxon-name><tp:taxon-name-part taxon-name-part-type="genus" reg="Epinephelus">Epinephelus</tp:taxon-name-part> <tp:taxon-name-part taxon-name-part-type="species" reg="geoffroyi">geoffroyi</tp:taxon-name-part></tp:taxon-name></italic>) ; anal fin rounded (vs. angular anal fin in <italic><tp:taxon-name><tp:taxon-name-part taxon-name-part-type="genus" reg="Epinephelus">E.</tp:taxon-name-part> <tp:taxon-name-part taxon-name-part-type="species" reg="chlorostigma">chlorostigma</tp:taxon-name-part></tp:taxon-name></italic>, and <italic><tp:taxon-name><tp:taxon-name-part taxon-name-part-type="genus" reg="Epinephelus">E.</tp:taxon-name-part> <tp:taxon-name-part taxon-name-part-type="species" reg="geoffroyi">geoffroyi</tp:taxon-name-part></tp:taxon-name></italic>); membranes of spinous portion of dorsal fin slightly incised; head (except chest), body (except abdomen), and fins (pectoral fin spotted only basally) with numerous, irregular, close-set, dark brown spots, becoming more widely spaced on the lower part, the ground color forming a pale network (vs. lager spots in <italic><tp:taxon-name><tp:taxon-name-part taxon-name-part-type="genus" reg="Epinephelus">Epinephelus</tp:taxon-name-part> <tp:taxon-name-part taxon-name-part-type="species" reg="miliaris">miliaris</tp:taxon-name-part></tp:taxon-name></italic>, and <italic><tp:taxon-name><tp:taxon-name-part taxon-name-part-type="genus" reg="Epinephelus">E.</tp:taxon-name-part> <tp:taxon-name-part taxon-name-part-type="species" reg="areolatus">areolatus</tp:taxon-name-part></tp:taxon-name></italic>); rear margin of the caudal fin without a narrow white line (vs. a clear white margin posteriorly on the caudal fin in <italic><tp:taxon-name><tp:taxon-name-part taxon-name-part-type="genus" reg="Epinephelus">E.</tp:taxon-name-part> <tp:taxon-name-part taxon-name-part-type="species" reg="chlorostigma">chlorostigma</tp:taxon-name-part></tp:taxon-name></italic>, and <italic><tp:taxon-name><tp:taxon-name-part taxon-name-part-type="genus" reg="Epinephelus">E.</tp:taxon-name-part> <tp:taxon-name-part taxon-name-part-type="species" reg="areolatus">areolatus</tp:taxon-name-part></tp:taxon-name></italic>).</p></tp:treatment-sec><tp:treatment-sec sec-type="description" id="SECID0EGEAE"><title>Description.</title><p>Dorsal-fin rays XI, 16 (16–18); anal-fin rays III, 8; pectoral-fin rays 16 (16 or 17); lateral-line scales 51 (47–51); lateral scale series 123 (111–123); gill rakers 10 (10–11) +15 (14–16); vertebra 24; body slightly elongated and body depth less than head length. Body depth contained 3.2 (3.0–3.2) in standard length. Body laterally compressed and body width 2.6 (2.1–2.6) in body depth. Head length 2.7 (2.5–2.7) in <abbrev xmlns:xlink="http://www.w3.org/1999/xlink" xlink:title="standard length" id="ABBRID0EMEAE" xlink:type="simple">SL</abbrev>; orbit diameter 6.1 (4.9–6.8) in head; snout length 3.8 (3.6–4.0) in head. Dorsal profile of head nearly straight except at the snout with a slight notch before eyes. Interorbital region convex, width 6.3 (5.6– 7.2) in head; preorbital depth 7.8 (7.8–11.3) in head; caudal-peduncle length 1.9 (1.8–2.2) in head; caudal-peduncle depth 3.3 (3.2–3.7).</p><p>Mouth large and lower jaw slightly projecting and oblique. Lower jaw 3.4 (3.4–3.9) in head length; upper jaw 2.4 (2.3–2.5) in head. Maxilla slightly extending to rear edge of eye and posterior edge of maxilla slightly rounded. Maxilla width 8.1 (7.9–9.2) in head. One or two pairs of canine teeth at anterior part of the upper and lower jaw. Teeth of lower jaw form two rows and expand anteriorly into three rows; teeth in the outer side are larger than the inner side. Villiform teeth present on vomer and palatines. Tongue slender and sharp at tip. Longest gill raker was greater in length than longest gill filament. Nostrils round and posterior nostril larger than anterior nostril. Anterior nostril with a membranous flap.</p><p>Three spines on operculum, topmost and undermost small, the middle the largest. Tip of middle spine extending farther towards tail than tip of lower spine. Upper edge of opercular membrane slightly convex coming to a rounded point posteriorly. Preopercle rounded with four to five prominent spines at angle and with numerous fine serrae while increasing in size downward. Lateral line starting from posterior opercle and slightly arched over pectoral region. Scales on head, thorax, abdomen, anterodorsal part of body and fin membranes weakly ctenoid. Auxiliary scales absent. Small scales present on inner margins of dorsal, pectoral, pelvic, and caudal fins and not extending to the rear margin area.</p><p>Origin of dorsal fin before pectoral-fin base. Membranes of spinous portion of dorsal fin slightly incised. First dorsal spine contained 1.9 (1.6–2.0) times in second spine; second spine 1.2 (1.2–1.5) times in longest spine (third and fourth spine); longest spine contained 2.6 (2.6–3.1) in head length. Longest soft dorsal ray 2.4 (2.3–2.8) in head. Anal-fin origin below origin of first soft dorsal ray. First anal spine 2.0 (1.9– 2.3) times in second anal spine; second anal spine 1.2 (1.1– 1.4) times in third anal spine; third anal spine longest 3.5 (3.0–4.1) in head. Longest anal-fin rays 2.1 (1.9–2.5) in head. Caudal fin convex, 1.7 (1.6–2.0) in head. Middle pectoral rays longest, 1.8 (1.7–1.9) in head and reaching to base of 9<sup>th</sup> dorsal spine. Origin of pelvic fin slightly posterior to pectoral-fin base.</p><table-wrap id="T1" position="float" orientation="portrait"><label>Table 1.</label><caption><p>Meristics and measurements for type specimens of <italic><tp:taxon-name><tp:taxon-name-part taxon-name-part-type="genus" reg="Epinephelus">Epinephelus</tp:taxon-name-part> <tp:taxon-name-part taxon-name-part-type="species" reg="tankahkeei">tankahkeei</tp:taxon-name-part></tp:taxon-name></italic> and <italic><tp:taxon-name><tp:taxon-name-part taxon-name-part-type="genus" reg="Epinephelus">E.</tp:taxon-name-part> <tp:taxon-name-part taxon-name-part-type="species" reg="chlorostigma">chlorostigma</tp:taxon-name-part></tp:taxon-name></italic>. The dashes indicate that data were not collected due to specimen damage, which prevented an accurate measurement or count.</p></caption><table id="TID0EACAG" rules="all"><tbody><tr><td rowspan="2" colspan="1"/><td rowspan="1" colspan="2">
                    <bold><italic><tp:taxon-name><tp:taxon-name-part taxon-name-part-type="genus" reg="Epinephelus">Epinephelus</tp:taxon-name-part> <tp:taxon-name-part taxon-name-part-type="species" reg="tankahkeei">tankahkeei</tp:taxon-name-part></tp:taxon-name></italic></bold>
                  </td><td rowspan="1" colspan="2">
                    <bold><italic><tp:taxon-name><tp:taxon-name-part taxon-name-part-type="genus" reg="Epinephelus">E.</tp:taxon-name-part> <tp:taxon-name-part taxon-name-part-type="species" reg="chlorostigma">chlorostigma</tp:taxon-name-part></tp:taxon-name></italic></bold>
                  </td></tr><tr><td rowspan="1" colspan="1">
                    <bold>ZMUA-eptan06 (holotype)</bold>
                  </td><td rowspan="1" colspan="1">
                    <bold>Range for all type specimens</bold>
                  </td><td rowspan="1" colspan="1">
                    <bold>ANSP 103722</bold>
                  </td><td rowspan="1" colspan="1">
                    <bold>ANSP 163245</bold>
                  </td></tr><tr><td rowspan="1" colspan="1">Standard length (mm)</td><td rowspan="1" colspan="1">244.5</td><td rowspan="1" colspan="1">111–274.2</td><td rowspan="1" colspan="1">281</td><td rowspan="1" colspan="1">398</td></tr><tr><td rowspan="1" colspan="1">Total length (mm)</td><td rowspan="1" colspan="1">286.2</td><td rowspan="1" colspan="1">136.5–334.7</td><td rowspan="1" colspan="1">355</td><td rowspan="1" colspan="1">503</td></tr><tr><td rowspan="1" colspan="1">Dorsal-fin ray count</td><td rowspan="1" colspan="1">XI, 17</td><td rowspan="1" colspan="1">XI, 16–18</td><td rowspan="1" colspan="1">XI, 16</td><td rowspan="1" colspan="1">XI, 16</td></tr><tr><td rowspan="1" colspan="1">Anal-fin ray count</td><td rowspan="1" colspan="1">III,8</td><td rowspan="1" colspan="1">III,8</td><td rowspan="1" colspan="1">III,8</td><td rowspan="1" colspan="1">III,8</td></tr><tr><td rowspan="1" colspan="1">Pectoral-fin ray count</td><td rowspan="1" colspan="1">16</td><td rowspan="1" colspan="1">16–17</td><td rowspan="1" colspan="1">18</td><td rowspan="1" colspan="1">17</td></tr><tr><td rowspan="1" colspan="1">Pelvic-fin ray count</td><td rowspan="1" colspan="1">I+5</td><td rowspan="1" colspan="1">I+5</td><td rowspan="1" colspan="1">I+5</td><td rowspan="1" colspan="1">I+5</td></tr><tr><td rowspan="1" colspan="1">Lateral line scales</td><td rowspan="1" colspan="1">51</td><td rowspan="1" colspan="1">47–51</td><td rowspan="1" colspan="1">52</td><td rowspan="1" colspan="1">58</td></tr><tr><td rowspan="1" colspan="1">Lateral scale series</td><td rowspan="1" colspan="1">123</td><td rowspan="1" colspan="1">111–123</td><td rowspan="1" colspan="1">102</td><td rowspan="1" colspan="1">106</td></tr><tr><td rowspan="1" colspan="1">Gill rakers count</td><td rowspan="1" colspan="1">10+15</td><td rowspan="1" colspan="1">10–11+14–16</td><td rowspan="1" colspan="1">9+14</td><td rowspan="1" colspan="1">8+18</td></tr><tr><td rowspan="1" colspan="1">% of <abbrev xmlns:xlink="http://www.w3.org/1999/xlink" xlink:title="standard length" id="ABBRID0EPMAE" xlink:type="simple">SL</abbrev></td><td rowspan="1" colspan="1"/><td rowspan="1" colspan="1"/><td rowspan="1" colspan="1"/><td rowspan="1" colspan="1"/></tr><tr><td rowspan="1" colspan="1">Body depth</td><td rowspan="1" colspan="1">31.1</td><td rowspan="1" colspan="1">31.1–33.7</td><td rowspan="1" colspan="1">34.9</td><td rowspan="1" colspan="1">35.6</td></tr><tr><td rowspan="1" colspan="1">Body width</td><td rowspan="1" colspan="1">12.2</td><td rowspan="1" colspan="1">12.2–15.6</td><td rowspan="1" colspan="1">16.3</td><td rowspan="1" colspan="1">18.1</td></tr><tr><td rowspan="1" colspan="1">Head length</td><td rowspan="1" colspan="1">37.1</td><td rowspan="1" colspan="1">36.9–39.6</td><td rowspan="1" colspan="1">38.7</td><td rowspan="1" colspan="1">39.2</td></tr><tr><td rowspan="1" colspan="1">Snout length</td><td rowspan="1" colspan="1">9.8</td><td rowspan="1" colspan="1">9.5–10.9</td><td rowspan="1" colspan="1">10.0</td><td rowspan="1" colspan="1">10.1</td></tr><tr><td rowspan="1" colspan="1">Orbit diameter</td><td rowspan="1" colspan="1">6.1</td><td rowspan="1" colspan="1">5.7–8</td><td rowspan="1" colspan="1">7.5</td><td rowspan="1" colspan="1">6.1</td></tr><tr><td rowspan="1" colspan="1">Preorbital depth</td><td rowspan="1" colspan="1">4.8</td><td rowspan="1" colspan="1">3.5–4.8</td><td rowspan="1" colspan="1">4.7</td><td rowspan="1" colspan="1">4.5</td></tr><tr><td rowspan="1" colspan="1">Interorbital width</td><td rowspan="1" colspan="1">5.8</td><td rowspan="1" colspan="1">5.5–6.7</td><td rowspan="1" colspan="1">7.2</td><td rowspan="1" colspan="1">8</td></tr><tr><td rowspan="1" colspan="1">Maxilla width</td><td rowspan="1" colspan="1">4.6</td><td rowspan="1" colspan="1">4.1–4.8</td><td rowspan="1" colspan="1">4.9</td><td rowspan="1" colspan="1">5.1</td></tr><tr><td rowspan="1" colspan="1">Upper jaw length</td><td rowspan="1" colspan="1">15.6</td><td rowspan="1" colspan="1">15.6–17.1</td><td rowspan="1" colspan="1">18.0</td><td rowspan="1" colspan="1">17.5</td></tr><tr><td rowspan="1" colspan="1">Lower jaw length</td><td rowspan="1" colspan="1">11</td><td rowspan="1" colspan="1">8.6–11.5</td><td rowspan="1" colspan="1">12.4</td><td rowspan="1" colspan="1">11.7</td></tr><tr><td rowspan="1" colspan="1">Caudal peduncle depth</td><td rowspan="1" colspan="1">11.1</td><td rowspan="1" colspan="1">10.5–12.1</td><td rowspan="1" colspan="1">11.9</td><td rowspan="1" colspan="1">10.8</td></tr><tr><td rowspan="1" colspan="1">Caudal peduncle length</td><td rowspan="1" colspan="1">19.2</td><td rowspan="1" colspan="1">18–21.1</td><td rowspan="1" colspan="1">20.0</td><td rowspan="1" colspan="1">22.7</td></tr><tr><td rowspan="1" colspan="1">Predorsal length</td><td rowspan="1" colspan="1">34.6</td><td rowspan="1" colspan="1">32.4–38.8</td><td rowspan="1" colspan="1">36.4</td><td rowspan="1" colspan="1">36.5</td></tr><tr><td rowspan="1" colspan="1">Preanal length</td><td rowspan="1" colspan="1">63.4</td><td rowspan="1" colspan="1">58.5–69.1</td><td rowspan="1" colspan="1">68.7</td><td rowspan="1" colspan="1">73.9</td></tr><tr><td rowspan="1" colspan="1">Prepelvic length</td><td rowspan="1" colspan="1">36.8</td><td rowspan="1" colspan="1">34.8–40.8</td><td rowspan="1" colspan="1">38.8</td><td rowspan="1" colspan="1">34.7</td></tr><tr><td rowspan="1" colspan="1">Dorsal-fin base</td><td rowspan="1" colspan="1">53.4</td><td rowspan="1" colspan="1">53.1–61.4</td><td rowspan="1" colspan="1">59.4</td><td rowspan="1" colspan="1">54.8</td></tr><tr><td rowspan="1" colspan="1">Longest hard dorsal ray</td><td rowspan="1" colspan="1">14.3</td><td rowspan="1" colspan="1">12.4–14.4</td><td rowspan="1" colspan="1">15.7</td><td rowspan="1" colspan="1">14.3</td></tr><tr><td rowspan="1" colspan="1">Longest soft dorsal ray</td><td rowspan="1" colspan="1">15.2</td><td rowspan="1" colspan="1">13.4–16.9</td><td rowspan="1" colspan="1">14.5</td><td rowspan="1" colspan="1">15.4</td></tr><tr><td rowspan="1" colspan="1">Anal-fin base</td><td rowspan="1" colspan="1">15</td><td rowspan="1" colspan="1">14.8–17.3</td><td rowspan="1" colspan="1">15.4</td><td rowspan="1" colspan="1">16.2</td></tr><tr><td rowspan="1" colspan="1">Third anal spine length</td><td rowspan="1" colspan="1">10.7</td><td rowspan="1" colspan="1">9.3–13.3</td><td rowspan="1" colspan="1">10.0</td><td rowspan="1" colspan="1">8.1</td></tr><tr><td rowspan="1" colspan="1">Longest anal soft ray</td><td rowspan="1" colspan="1">17.3</td><td rowspan="1" colspan="1">14.9–21.1</td><td rowspan="1" colspan="1">15.7</td><td rowspan="1" colspan="1">15</td></tr><tr><td rowspan="1" colspan="1">Caudal-fin length</td><td rowspan="1" colspan="1">22.1</td><td rowspan="1" colspan="1">18.7–24.2</td><td rowspan="1" colspan="1">25.5</td><td rowspan="1" colspan="1">22.3</td></tr><tr><td rowspan="1" colspan="1">Pectoral-fin length</td><td rowspan="1" colspan="1">20.1</td><td rowspan="1" colspan="1">19.6–23.2</td><td rowspan="1" colspan="1">20.9</td><td rowspan="1" colspan="1">20.2</td></tr><tr><td rowspan="1" colspan="1">Pelvic-fin length</td><td rowspan="1" colspan="1">19.5</td><td rowspan="1" colspan="1">18.1–21.7</td><td rowspan="1" colspan="1">20.4</td><td rowspan="1" colspan="1">17.4</td></tr><tr><td rowspan="1" colspan="1">Pelvic spine length</td><td rowspan="1" colspan="1">11</td><td rowspan="1" colspan="1">9.7–12.6</td><td rowspan="1" colspan="1">10.4</td><td rowspan="1" colspan="1">9.2</td></tr></tbody></table></table-wrap></tp:treatment-sec><tp:treatment-sec sec-type="Coloration in life" id="SECID0EOZAE"><title>Coloration in life</title><p><bold>(based on photographs of the fresh holotype and paratypes).</bold> Head (except chest), body (except abdomen), and fins (pectoral fin only basally) with numerous, irregular, close-set, dark brown spots becoming more widely spaced on the lower part and with the ground color forming a pale network (Fig. <xref ref-type="fig" rid="F1">1a</xref>); dorsal fin, caudal fin and anal fin dark brown; pectoral fin translucent with reddish brown to light yellowish-brown; body sometimes with four faint, irregular, discrete dark bars; rear margin of the caudal fin without a narrow white line.</p></tp:treatment-sec><tp:treatment-sec sec-type="Coloration in preservative" id="SECID0E1ZAE"><title>Coloration in preservative.</title><p>Body yellowish-brown to tan with close-set spots remaining prominent or faded (Fig. <xref ref-type="fig" rid="F1">1b, c</xref>). Dorsal, caudal, and anal fins dark brown. Pectoral fin pale and opaque.</p></tp:treatment-sec><tp:treatment-sec sec-type="Genetic analyses" id="SECID0EE1AE"><title>Genetic analyses.</title><p>Mitochondrial <italic>COI</italic> gene sequences were obtained from nine specimens of <italic><tp:taxon-name><tp:taxon-name-part taxon-name-part-type="genus" reg="Epinephelus">E.</tp:taxon-name-part> <tp:taxon-name-part taxon-name-part-type="species" reg="tankahkeei">tankahkeei</tp:taxon-name-part></tp:taxon-name></italic>. Several sequences of related species were also sequenced in this study or obtained from GenBank. <italic><tp:taxon-name><tp:taxon-name-part taxon-name-part-type="genus" reg="Epinephelus">E.</tp:taxon-name-part> <tp:taxon-name-part taxon-name-part-type="species" reg="tankahkeei">tankahkeei</tp:taxon-name-part></tp:taxon-name></italic> has 13 species-specific mutations at nucleotide positions 126, 216, 222, 249, 276, 372, 414, 519, 525, 528, 558, 567, and 576 (Table <xref ref-type="table" rid="T2">2</xref>). The intraspecific mean distance of <italic><tp:taxon-name><tp:taxon-name-part taxon-name-part-type="genus" reg="Epinephelus">E.</tp:taxon-name-part> <tp:taxon-name-part taxon-name-part-type="species" reg="tankahkeei">tankahkeei</tp:taxon-name-part></tp:taxon-name></italic> was 0.0028. The interspecific mean distances indicated that <italic><tp:taxon-name><tp:taxon-name-part taxon-name-part-type="genus" reg="Epinephelus">E.</tp:taxon-name-part> <tp:taxon-name-part taxon-name-part-type="species" reg="tankahkeei">tankahkeei</tp:taxon-name-part></tp:taxon-name></italic> differs from <italic><tp:taxon-name><tp:taxon-name-part taxon-name-part-type="genus" reg="Epinephelus">E.</tp:taxon-name-part> <tp:taxon-name-part taxon-name-part-type="species" reg="chlorostigma">chlorostigma</tp:taxon-name-part></tp:taxon-name></italic> by 0.0621, from <italic><tp:taxon-name><tp:taxon-name-part taxon-name-part-type="genus" reg="Epinephelus">E.</tp:taxon-name-part> <tp:taxon-name-part taxon-name-part-type="species" reg="polylepis">polylepis</tp:taxon-name-part></tp:taxon-name></italic> by 0.0771, from <italic><tp:taxon-name><tp:taxon-name-part taxon-name-part-type="genus" reg="Epinephelus">E.</tp:taxon-name-part> <tp:taxon-name-part taxon-name-part-type="species" reg="gabriellae">gabriellae</tp:taxon-name-part></tp:taxon-name></italic> by 0.1263, from <italic><tp:taxon-name><tp:taxon-name-part taxon-name-part-type="genus" reg="Epinephelus">E.</tp:taxon-name-part> <tp:taxon-name-part taxon-name-part-type="species" reg="miliaris">miliaris</tp:taxon-name-part></tp:taxon-name></italic> by 0.0904, from <italic><tp:taxon-name><tp:taxon-name-part taxon-name-part-type="genus" reg="Epinephelus">E.</tp:taxon-name-part> <tp:taxon-name-part taxon-name-part-type="species" reg="geoffroyi">geoffroyi</tp:taxon-name-part></tp:taxon-name></italic> by 0.1219, and from <italic><tp:taxon-name><tp:taxon-name-part taxon-name-part-type="genus" reg="Epinephelus">E.</tp:taxon-name-part> <tp:taxon-name-part taxon-name-part-type="species" reg="areolatus">areolatus</tp:taxon-name-part></tp:taxon-name></italic> by 0.0855 (Table <xref ref-type="table" rid="T3">3</xref>). Phylogenetic trees using both maximum likelihood and Bayesian inference showed almost complete agreement, with <italic><tp:taxon-name><tp:taxon-name-part taxon-name-part-type="genus" reg="Epinephelus">E.</tp:taxon-name-part> <tp:taxon-name-part taxon-name-part-type="species" reg="tankahkeei">tankahkeei</tp:taxon-name-part></tp:taxon-name></italic> forming a monophyletic clade that excluded all other closely related species (Fig. <xref ref-type="fig" rid="F3">3</xref>).</p><fig id="F3" position="float" orientation="portrait"><object-id xmlns:xlink="http://www.w3.org/1999/xlink" content-type="doi" xlink:type="simple">10.3897/zookeys.933.46406.figure3</object-id><object-id xmlns:xlink="http://www.w3.org/1999/xlink" content-type="arpha" xlink:type="simple">206AAED8-CDF0-5DED-9131-39A568F45AE6</object-id><label>Figure 3.</label><caption><p>Bayesian phylogenetic tree of <italic><tp:taxon-name><tp:taxon-name-part taxon-name-part-type="genus" reg="Epinephelus">Epinephelus</tp:taxon-name-part> <tp:taxon-name-part taxon-name-part-type="species" reg="tankahkeei">tankahkeei</tp:taxon-name-part></tp:taxon-name></italic> and closely related fish species. Numbers above nodes are Bayesian posterior probability values (left) and <abbrev xmlns:xlink="http://www.w3.org/1999/xlink" xlink:title="maximum likelihood" id="ABBRID0EE6AE" xlink:type="simple">ML</abbrev> bootstrap values above 50 (right).</p></caption><graphic xmlns:xlink="http://www.w3.org/1999/xlink" xlink:href="zookeys-933-125-g003.jpg" position="float" orientation="portrait" xlink:type="simple" id="oo_411311.jpg"><uri content-type="original_file" xlink:type="simple">https://binary.pensoft.net/fig/411311</uri></graphic></fig></tp:treatment-sec><tp:treatment-sec sec-type="distribution" id="SECID0EN6AE"><title>Distribution and habitat.</title><p>The new species was recently observed in the South China Sea and Taiwan Strait. Similar to other congeners, <italic><tp:taxon-name><tp:taxon-name-part taxon-name-part-type="genus" reg="Epinephelus">E.</tp:taxon-name-part> <tp:taxon-name-part taxon-name-part-type="species" reg="tankahkeei">tankahkeei</tp:taxon-name-part></tp:taxon-name></italic> is a reef-associated species that feeds on fishes and invertebrates.</p></tp:treatment-sec><tp:treatment-sec sec-type="etymology" id="SECID0E56AE"><title>Etymology.</title><p><italic><tp:taxon-name><tp:taxon-name-part taxon-name-part-type="genus" reg="Epinephelus">Epinephelus</tp:taxon-name-part> <tp:taxon-name-part taxon-name-part-type="species" reg="tankahkeei">tankahkeei</tp:taxon-name-part></tp:taxon-name></italic> is named after Tan Kah Kee (1874–1961), who was a famous overseas Chinese educator, philanthropist, and social activist and the founder of Xiamen University and Jimei School, in honor of his significant contribution to the motherland.</p><table-wrap id="T2" position="float" orientation="portrait"><label>Table 2.</label><caption><p>Species-specific mutation sites in the <italic>COI</italic> gene for <italic><tp:taxon-name><tp:taxon-name-part taxon-name-part-type="genus" reg="Epinephelus">Epinephelus</tp:taxon-name-part> <tp:taxon-name-part taxon-name-part-type="species" reg="tankahkeei">tankahkeei</tp:taxon-name-part></tp:taxon-name></italic>.</p></caption><table id="TID0ES4AG" rules="all"><tbody><tr><th rowspan="2" colspan="1"/><th rowspan="1" colspan="13">Nucleotide position (beginning from 5’ end)</th></tr><tr><th rowspan="1" colspan="1">126</th><th rowspan="1" colspan="1">216</th><th rowspan="1" colspan="1">222</th><th rowspan="1" colspan="1">249</th><th rowspan="1" colspan="1">276</th><th rowspan="1" colspan="1">372</th><th rowspan="1" colspan="1">414</th><th rowspan="1" colspan="1">519</th><th rowspan="1" colspan="1">525</th><th rowspan="1" colspan="1">528</th><th rowspan="1" colspan="1">558</th><th rowspan="1" colspan="1">567</th><th rowspan="1" colspan="1">576</th></tr><tr><td rowspan="1" colspan="1">
                    <italic><tp:taxon-name><tp:taxon-name-part taxon-name-part-type="genus" reg="Epinephelus">Epinephelus</tp:taxon-name-part> <tp:taxon-name-part taxon-name-part-type="species" reg="tankahkeei">tankahkeei</tp:taxon-name-part></tp:taxon-name></italic>
                  </td><td rowspan="1" colspan="1">T</td><td rowspan="1" colspan="1">C</td><td rowspan="1" colspan="1">C</td><td rowspan="1" colspan="1">A</td><td rowspan="1" colspan="1">C</td><td rowspan="1" colspan="1">G</td><td rowspan="1" colspan="1">G</td><td rowspan="1" colspan="1">T</td><td rowspan="1" colspan="1">G</td><td rowspan="1" colspan="1">C</td><td rowspan="1" colspan="1">T</td><td rowspan="1" colspan="1">G</td><td rowspan="1" colspan="1">C</td></tr><tr><td rowspan="1" colspan="1">Other closely related species in this study</td><td rowspan="1" colspan="1">C</td><td rowspan="1" colspan="1">A, G</td><td rowspan="1" colspan="1">T</td><td rowspan="1" colspan="1">T, C</td><td rowspan="1" colspan="1">A</td><td rowspan="1" colspan="1">A</td><td rowspan="1" colspan="1">A</td><td rowspan="1" colspan="1">A, G</td><td rowspan="1" colspan="1">C</td><td rowspan="1" colspan="1">G, A</td><td rowspan="1" colspan="1">A, G, C</td><td rowspan="1" colspan="1">A</td><td rowspan="1" colspan="1">A, T</td></tr></tbody></table></table-wrap><table-wrap id="T3" position="float" orientation="portrait"><label>Table 3.</label><caption><p>Analysis of the intraspecific and interspecific (<abbrev xmlns:xlink="http://www.w3.org/1999/xlink" xlink:title="Kimura two-parameter" id="ABBRID0EEGAG" xlink:type="simple">K2P</abbrev> model) distances, interspecific distances (in lower left) and standard errors (in upper right) based on the <italic>COI</italic> locus between <italic><tp:taxon-name><tp:taxon-name-part taxon-name-part-type="genus" reg="Epinephelus">Epinephelus</tp:taxon-name-part> <tp:taxon-name-part taxon-name-part-type="species" reg="tankahkeei">tankahkeei</tp:taxon-name-part></tp:taxon-name></italic> and closely related species; <abbrev xmlns:xlink="http://www.w3.org/1999/xlink" xlink:title="Intraspecific mean distance" id="ABBRID0EVGAG" xlink:type="simple">IMD</abbrev> = Intraspecific mean distance; <abbrev xmlns:xlink="http://www.w3.org/1999/xlink" xlink:title="standard error" id="ABBRID0EZGAG" xlink:type="simple">SE</abbrev> = standard error.</p></caption><table id="TID0EFFBG" rules="all"><tbody><tr><th rowspan="1" colspan="5"/><th rowspan="1" colspan="7">Interspecific Mean Distance</th></tr><tr><th rowspan="1" colspan="1">Group</th><th rowspan="1" colspan="1">Species</th><th rowspan="1" colspan="1">
                    <italic>N</italic>
                  </th><th rowspan="1" colspan="1">
                    <abbrev xmlns:xlink="http://www.w3.org/1999/xlink" xlink:title="Intraspecific mean distance" id="ABBRID0EZHAG" xlink:type="simple">IMD</abbrev>
                  </th><th rowspan="1" colspan="1">
                    <abbrev xmlns:xlink="http://www.w3.org/1999/xlink" xlink:title="standard error" id="ABBRID0EBIAG" xlink:type="simple">SE</abbrev>
                  </th><th rowspan="1" colspan="1">1</th><th rowspan="1" colspan="1">2</th><th rowspan="1" colspan="1">3</th><th rowspan="1" colspan="1">4</th><th rowspan="1" colspan="1">5</th><th rowspan="1" colspan="1">6</th><th rowspan="1" colspan="1">7</th></tr><tr><td rowspan="1" colspan="1">1</td><td rowspan="1" colspan="1">
                    <italic><tp:taxon-name><tp:taxon-name-part taxon-name-part-type="genus" reg="Epinephelus">Epinephelus</tp:taxon-name-part> <tp:taxon-name-part taxon-name-part-type="species" reg="tankahkeei">tankahkeei</tp:taxon-name-part></tp:taxon-name></italic>
                  </td><td rowspan="1" colspan="1">9</td><td rowspan="1" colspan="1">0.0028</td><td rowspan="1" colspan="1">0.0010</td><td rowspan="1" colspan="1">–</td><td rowspan="1" colspan="1">0.0112</td><td rowspan="1" colspan="1">0.0100</td><td rowspan="1" colspan="1">0.0144</td><td rowspan="1" colspan="1">0.0123</td><td rowspan="1" colspan="1">0.0141</td><td rowspan="1" colspan="1">0.0122</td></tr><tr><td rowspan="1" colspan="1">2</td><td rowspan="1" colspan="1">
                    <italic><tp:taxon-name><tp:taxon-name-part taxon-name-part-type="genus" reg="Epinephelus">E.</tp:taxon-name-part> <tp:taxon-name-part taxon-name-part-type="species" reg="polylepis">polylepis</tp:taxon-name-part></tp:taxon-name></italic>
                  </td><td rowspan="1" colspan="1">4</td><td rowspan="1" colspan="1">0.0031</td><td rowspan="1" colspan="1">0.0015</td><td rowspan="1" colspan="1">0.0771</td><td rowspan="1" colspan="1">–</td><td rowspan="1" colspan="1">0.0093</td><td rowspan="1" colspan="1">0.0144</td><td rowspan="1" colspan="1">0.0127</td><td rowspan="1" colspan="1">0.0136</td><td rowspan="1" colspan="1">0.0119</td></tr><tr><td rowspan="1" colspan="1">3</td><td rowspan="1" colspan="1">
                    <italic><tp:taxon-name><tp:taxon-name-part taxon-name-part-type="genus" reg="Epinephelus">E.</tp:taxon-name-part> <tp:taxon-name-part taxon-name-part-type="species" reg="chlorostigma">chlorostigma</tp:taxon-name-part></tp:taxon-name></italic>
                  </td><td rowspan="1" colspan="1">6</td><td rowspan="1" colspan="1">0.0030</td><td rowspan="1" colspan="1">0.0013</td><td rowspan="1" colspan="1">0.0621</td><td rowspan="1" colspan="1">0.0545</td><td rowspan="1" colspan="1">–</td><td rowspan="1" colspan="1">0.0143</td><td rowspan="1" colspan="1">0.0110</td><td rowspan="1" colspan="1">0.0138</td><td rowspan="1" colspan="1">0.0110</td></tr><tr><td rowspan="1" colspan="1">4</td><td rowspan="1" colspan="1">
                    <italic><tp:taxon-name><tp:taxon-name-part taxon-name-part-type="genus" reg="Epinephelus">E.</tp:taxon-name-part> <tp:taxon-name-part taxon-name-part-type="species" reg="gabriellae">gabriellae</tp:taxon-name-part></tp:taxon-name></italic>
                  </td><td rowspan="1" colspan="1">2</td><td rowspan="1" colspan="1">0.0016</td><td rowspan="1" colspan="1">0.0015</td><td rowspan="1" colspan="1">0.1263</td><td rowspan="1" colspan="1">0.1142</td><td rowspan="1" colspan="1">0.1169</td><td rowspan="1" colspan="1">–</td><td rowspan="1" colspan="1">0.0148</td><td rowspan="1" colspan="1">0.0066</td><td rowspan="1" colspan="1">0.0154</td></tr><tr><td rowspan="1" colspan="1">5</td><td rowspan="1" colspan="1">
                    <italic><tp:taxon-name><tp:taxon-name-part taxon-name-part-type="genus" reg="Epinephelus">E.</tp:taxon-name-part> <tp:taxon-name-part taxon-name-part-type="species" reg="miliaris">miliaris</tp:taxon-name-part></tp:taxon-name></italic>
                  </td><td rowspan="1" colspan="1">2</td><td rowspan="1" colspan="1">0.0000</td><td rowspan="1" colspan="1">0.0000</td><td rowspan="1" colspan="1">0.0904</td><td rowspan="1" colspan="1">0.0885</td><td rowspan="1" colspan="1">0.0730</td><td rowspan="1" colspan="1">0.1143</td><td rowspan="1" colspan="1">–</td><td rowspan="1" colspan="1">0.0143</td><td rowspan="1" colspan="1">0.0122</td></tr><tr><td rowspan="1" colspan="1">6</td><td rowspan="1" colspan="1">
                    <italic><tp:taxon-name><tp:taxon-name-part taxon-name-part-type="genus" reg="Epinephelus">E.</tp:taxon-name-part> <tp:taxon-name-part taxon-name-part-type="species" reg="geoffroyi">geoffroyi</tp:taxon-name-part></tp:taxon-name></italic>
                  </td><td rowspan="1" colspan="1">2</td><td rowspan="1" colspan="1">0.0047</td><td rowspan="1" colspan="1">0.0026</td><td rowspan="1" colspan="1">0.1219</td><td rowspan="1" colspan="1">0.1073</td><td rowspan="1" colspan="1">0.1107</td><td rowspan="1" colspan="1">0.0321</td><td rowspan="1" colspan="1">0.1107</td><td rowspan="1" colspan="1">–</td><td rowspan="1" colspan="1">0.0143</td></tr><tr><td rowspan="1" colspan="1">7</td><td rowspan="1" colspan="1">
                    <italic><tp:taxon-name><tp:taxon-name-part taxon-name-part-type="genus" reg="Epinephelus">E.</tp:taxon-name-part> <tp:taxon-name-part taxon-name-part-type="species" reg="areolatus">areolatus</tp:taxon-name-part></tp:taxon-name></italic>
                  </td><td rowspan="1" colspan="1">3</td><td rowspan="1" colspan="1">0.0031</td><td rowspan="1" colspan="1">0.0018</td><td rowspan="1" colspan="1">0.0855</td><td rowspan="1" colspan="1">0.0831</td><td rowspan="1" colspan="1">0.0641</td><td rowspan="1" colspan="1">0.1239</td><td rowspan="1" colspan="1">0.0918</td><td rowspan="1" colspan="1">0.1152</td><td rowspan="1" colspan="1">–</td></tr></tbody></table></table-wrap></tp:treatment-sec></tp:taxon-treatment>
